# Supplementary material for: Structural physical activity restriction, cerebrovascular and diabetes mortality, and long-term care intensity in Japan: An ecological panel study across 47 prefectures (2013−2022) with a COVID-19 counterfactual analysis
Source: Dialogues Health. 2026 Jun 11;9:100320. doi: 10.1016/j.dialog.2026.100320 (PMC13293738; doi:10.1016/j.dialog.2026.100320)
Supplement: Supplementary file 3 — Supplementary Fig. 2 [file mmc3.zip]

Archive with 1 entries (1 files):
- eFigureS7_LOO_year.png
